# Supplementary material for: New insights into the evolution and functional divergence of the CIPK gene family in Saccharum
Source: BMC Genomics. 2020 Dec 7;21:868. doi: 10.1186/s12864-020-07264-9 (PMC7720545; doi:10.1186/s12864-020-07264-9)
Supplement: Supplementary file 2 — Additional file 2: Table S1. The information of CIPK sequences in S. spontaneum. [file 12864_2020_7264_MOESM2_ESM.xlsx]

## Sheet: Sheet1
Supplementary Table S1 The information of CIPK sequences in S. spontaneum
	Allele A		Allele B		Allele C		Allele D
Gene name	Gene ID	Chromosome position	Gene ID	Chromosome position	Gene ID	Chromosome position	Gene ID	Chromosome position
SsCIPK1/Sspon.01G0001600-1A	Sspon.01G0001600-1A	Chr1A:4574822-4579297					Sspon.01G0001600-2D	Chr1D:1225932-1230289
SsCIPK2a/Sspon.01G0008500-1A	Sspon.01G0008500-1A	Chr1A:23676551-23681872
SsCIPK2b/Sspon.01G0008500-1P					Sspon.01G0008500-1P	Chr1D:24313799-24318602
SsCIPK3/Sspon.01G0009190-1A	Sspon.01G0009190-1A	Chr1A:26254533-26257266	Sspon.01G0009190-2B	Chr1B:94468531-94486241			Sspon.01G0009190-3D	Chr1D:27974987-27977714
SsCIPK4a/Sspon.01G0023830-1A	Sspon.01G0023830-1A	Chr1A:85518904-85520199	Sspon.01G0023830-2B	Chr1B:90845878-90847167	Sspon.01G0023830-3C	Chr1C:84357850-84359144
SsCIPK4b/Sspon.01G0023830-1P	Sspon.01G0023830-1P	Chr2A:112107536-112108837
SsCIPK4c/Sspon.01G0023830-2P			Sspon.01G0023830-2P	Chr2B:106044465-106045697
SsCIPK4d/Sspon.01G0023830-3P			Sspon.01G0023830-3P	Chr2B:105999477-106000778
SsCIPK4e/Sspon.01G0023830-4P					Sspon.01G0023830-4P	Chr2C:108229305-108230603
SsCIPK5/Sspon.01G0034400-1B			Sspon.01G0034400-1B	Chr1B:3453561-3457705			Sspon.01G0034400-2D	Chr1D:1189030-1193292
SsCIPK6/Sspon.01G0009200-3D							Sspon.01G0009200-3D	Chr1D:28046154-28052307
SsCIPK7a/Sspon.02G0001070-1A	Sspon.02G0001070-1A	Chr2A:3860133-3861431	Sspon.02G0001070-2B	Chr2B:4503015-4504301	Sspon.02G0001070-3C	Chr2C:4282263-4283543
SsCIPK7b/Sspon.02G0001070-1T							Sspon.02G0001070-1T	Chr2D:2975757-2977061
SsCIPK8a/Sspon.02G0024240-1A	Sspon.02G0024240-1A	Chr2A:82900663-82904652	Sspon.02G0024240-2B	Chr2B:84249082-84253195	Sspon.02G0024240-3C	Chr2C:87508143-87512142
SsCIPK8b/Sspon.02G0024240-1P	Sspon.02G0024240-1P	Chr2A:82937277-82941500
SsCIPK9/Sspon.02G0030610-1A	Sspon.02G0030610-1A	Chr2A:112164397-112168788
SsCIPK10/Sspon.02G0033090-1B			Sspon.02G0033090-1B	Chr2B:4309388-4310701	Sspon.02G0033090-2C	Chr2C:4183037-4186265	Sspon.02G0033090-3D	Chr2D:3116690-3119532
SsCIPK11/Sspon.02G0037890-1B			Sspon.02G0037890-1B	Chr2B:36977589-36978998	Sspon.02G0037890-2C	Chr2C:41701505-41702926	Sspon.02G0037890-3D	Chr2D:32581911-32583323
SsCIPK12/Sspon.02G0042500-1B			Sspon.02G0042500-1B	Chr2B:84258543-84262824
SsCIPK13/Sspon.02G0044920-1B			Sspon.02G0044920-1B	Chr2B:106090797-106092049
SsCIPK14/Sspon.02G0000740-2C	Sspon.02G0000740-1A	Chr2A:2582618-2587127			Sspon.02G0000740-2C	Chr2C:2862788-2866959
SsCIPK15/Sspon.03G0003630-1A	Sspon.03G0003630-1A	Chr3A:9408011-9412930	Sspon.03G0003630-2B	Chr3B:18689448-18695178	Sspon.03G0003630-3C	Chr3C:25668734-25679446
SsCIPK16/Sspon.03G0006080-1A	Sspon.03G0006080-1A	Chr3A:16837848-16839383	Sspon.03G0006080-2B	Chr3B:24106057-24110002	Sspon.03G0006080-3C	Chr3C:32145930-32147489	Sspon.03G0006080-4D	Chr3D:21234250-21238085
SsCIPK17/Sspon.03G0015890-1A	Sspon.03G0015890-1A	Chr3A:50555611-50560507	Sspon.03G0015890-2B	Chr3B:74591799-74596802	Sspon.03G0015890-3C	Chr3C:71025955-71030438
SsCIPK18/Sspon.03G0023620-1A	Sspon.03G0023620-1A	Chr3A:72422182-72423735	Sspon.03G0023620-2B	Chr3B:95844075-95845613	Sspon.03G0023620-3C	Chr3C:90719438-90720991	Sspon.03G0023620-4D	Chr3D:56854930-56856483
SsCIPK19/Sspon.03G0028160-1B			Sspon.03G0028160-1B	Chr3B:8306205-8307634	Sspon.03G0028160-2C	Chr3C:12024416-12027455
SsCIPK20/Sspon.03G0013670-2B			Sspon.03G0013670-2B	Chr3B:51360180-51367486
SsCIPK21/Sspon.03G0023630-3C					Sspon.03G0023630-3C	Chr3C:90726440-90730160	Sspon.03G0023630-4D	Chr3D:56860659-56864459
SsCIPK22a/Sspon.04G0017790-1A	Sspon.04G0017790-1A	Chr4A:64713371-64715949	Sspon.04G0017790-2B	Chr4B:68034474-68035763	Sspon.04G0017790-3C	Chr4C:70125055-70127608
SsCIPK22b/Sspon.04G0017790-1P					Sspon.04G0017790-1P	Chr4C:70149860-70152413
SsCIPK22c/Sspon.04G0017790-2P					Sspon.04G0017790-2P	Chr4C:70017544-70018812
SsCIPK23a/Sspon.05G0020210-1A	Sspon.05G0020210-1A	Chr5A:86233692-86241908	Sspon.05G0020210-2B	Chr5B:88890409-88896497			Sspon.05G0020210-4D	Chr5D:81677625-81685153
SsCIPK23b/Sspon.05G0020210-1P			Sspon.05G0020210-1P	Chr7B:66446564-66451562
SsCIPK23c/Sspon.05G0020210-2P							Sspon.05G0020210-2P	Chr7D:82910475-82913526
SsCIPK24/Sspon.05G0036030-1C					Sspon.05G0036030-1C	Chr5C:83787139-83791088
SsCIPK25a/Sspon.06G0005650-1A	Sspon.06G0005650-1A	Chr6A:19090881-19092236	Sspon.06G0005650-2B	Chr2B:36931834-36933177	Sspon.06G0005650-3C	Chr6C:17782432-17783787	Sspon.06G0005650-4D	Chr6D:17550793-17552148
SsCIPK25b/Sspon.06G0005650-1P							Sspon.06G0005650-1P	Chr2D:32336077-32337420
SsCIPK26/Sspon.07G0004410-1A	Sspon.07G0004410-1A	Chr7A:11097527-11104739					Sspon.07G0004410-2D	Chr7D:9781752-9783046
SsCIPK27a/Sspon.07G0010390-1A	Sspon.07G0010390-1A	Chr7A:32059744-32061066			Sspon.07G0010390-2C	Chr7C:29388550-29389794
SsCIPK27b/Sspon.07G0010390-1P	Sspon.07G0010390-1P	Chr7A:32192067-32193308
SsCIPK28/Sspon.07G0013900-1A	Sspon.07G0013900-1A	Chr7A:50097717-50102823
SsCIPK29a/Sspon.07G0022730-1B			Sspon.07G0022730-1B	Chr7B:10167142-10168575	Sspon.07G0022730-2C	Chr7C:22335605-22345932
SsCIPK29b/Sspon.07G0022730-1P			Sspon.07G0022730-1P	Chr7B:10093932-10095449
SsCIPK30/Sspon.07G0026860-1B			Sspon.07G0026860-1B	Chr7B:56107292-56112827	Sspon.07G0026860-2C	Chr7C:56088000-56093128	Sspon.07G0026860-3D	Chr7D:49939701-49942905
SsCIPK31a/Sspon.05G0021220-2B			Sspon.05G0021220-2B	Chr7B:70342650-70346584	Sspon.05G0021220-3C	Chr7C:79651224-79652561	Sspon.05G0021220-4D	Chr7D:76730032-76817703
SsCIPK31b/Sspon.05G0021220-2P							Sspon.05G0021220-2P	Chr7D:76799034-76800371
SsCIPK32/Sspon.08G0006260-1A	Sspon.08G0006260-1A	Chr8A:19583091-19594167	Sspon.08G0006260-2B	Chr8B:16541192-16547826	Sspon.08G0006260-3C	Chr8C:19006209-19012448	Sspon.08G0006260-4D	Chr8D:16672604-16683724
SsCIPK33/Sspon.08G0020630-1B			Sspon.08G0020630-1B	Chr8B:24012809-24014254	Sspon.08G0020630-2C	Chr8C:25951540-25953383
note：Alleles are labeled with –nX, where n represents the order of alleles and X indicates haplotype ID, ranging from A to D. Tandem duplicated genes are labeled with –nT and dispersed duplicated genes with –nP, where represents the nth of tandem/dispersed duplicated genes.
