# Supplementary material for: New insights into the evolution and functional divergence of the CIPK gene family in Saccharum
Source: BMC Genomics. 2020 Dec 7;21:868. doi: 10.1186/s12864-020-07264-9 (PMC7720545; doi:10.1186/s12864-020-07264-9)
Supplement: Supplementary file 3 — Additional file 3: Table S2. The prediction of Palmitoylation and Myristoylation sites. [file 12864_2020_7264_MOESM3_ESM.xlsx]

## Sheet: Table S2 the prediction of S-Pa
Supplementary Table S2 The prediction of Palmitoylation and Myristoylation sites
ID	Position	Peptide	Score	Cutoff	Type
SsCIPK2a	2	******MGFGGKECL	9.776	5.686	0.011	N-Myristoylation: Non-consensus
SsCIPK2a	4	****MGFGGKECLKN	6.387	5.686	0.304	N-Myristoylation: Non-consensus
SsCIPK2a	5	***MGFGGKECLKNT	11.235	5.686	0.864	N-Myristoylation: Non-consensus
SsCIPK2a	8	MGFGGKECLKNTLKV	3.075	2.293	0.133	S-Palmitoylation: Cluster B
SsCIPK2b	214	ISEARFNCPSWFSAG	1.435	1.072	0.461	S-Palmitoylation: Cluster C
SsCIPK3	26	RDAERCGCMTEYLAW	3.278	2.293	0.283	S-Palmitoylation: Cluster B
SsCIPK4b	2	******MGTMDSKSN	7.483	2.601	0.004	N-Myristoylation: MGXXXS/T
SsCIPK4c	187	DCRLHTVCGTPAYAA	2.478	2.293	0.728	S-Palmitoylation: Cluster B
SsCIPK4d	2	******MGAMDSKSN	7.978	2.601	0.003	N-Myristoylation: MGXXXS/T
SsCIPK4e	8	MDSKQTKGSNKKSKS	7.305	5.686	0.038	N-Myristoylation: Non-consensus
SsCIPK4e	184	DCRLHTVCGTPAYAA	2.478	2.293	0.728	S-Palmitoylation: Cluster B
SsCIPK6	534	FAMLLSCCTSVVAAL	1.405	1.079	0.042	S-Palmitoylation: Cluster A
SsCIPK8a	346	IFKANFSCPSWFSTS	1.256	1.072	0.017	S-Palmitoylation: Cluster C
SsCIPK8b	6	**MSASVGRTRVGRY	6.996	5.686	0.323	N-Myristoylation: Non-consensus
SsCIPK8b	233	IFKANFSCPSWFSTS	1.256	1.072	0.017	S-Palmitoylation: Cluster C
SsCIPK10	6	**MVEYKGNVLMHKY	11.773	5.686	0.013	N-Myristoylation: Non-consensus
SsCIPK10	232	IGKAEFKCPCWFSTD	1.547	1.072	0.276	S-Palmitoylation: Cluster C
SsCIPK10	234	KAEFKCPCWFSTDVR	2.59	2.293	0.759	S-Palmitoylation: Cluster B
SsCIPK11	439	ALDFNKFCAVDVRPG	1.237	1.079	0.482	S-Palmitoylation: Cluster A
SsCIPK12	18	GATPRRACRPPPSFV	4.607	2.293	0.313	S-Palmitoylation: Cluster B
SsCIPK12	69	RHHYLLPCLRPSPRH	2.434	1.072	0.045	S-Palmitoylation: Cluster C
SsCIPK12	405	IFKANFSCPSWFSTS	1.256	1.072	0.017	S-Palmitoylation: Cluster C
SsCIPK13	187	DCRLHTVCGTPAYAA	2.478	2.293	0.728	S-Palmitoylation: Cluster B
SsCIPK14	69	EQIRREICTMKLIQH	1.292	1.079	0.097	S-Palmitoylation: Cluster A
SsCIPK14	217	LFVLLAGCLPFEDDN	1.334	1.072	0.18	S-Palmitoylation: Cluster C
SsCIPK14	239	ISEAQFTCPSWFSAG	1.628	1.072	0.408	S-Palmitoylation: Cluster C
SsCIPK15	13	IRIRHLSCSALLFDT	13.671	1.079	0	S-Palmitoylation: Cluster A
SsCIPK16	449	RRKDWRICLEGTREG	5.159	2.293	0.188	S-Palmitoylation: Cluster B
SsCIPK17	8	MVNGEPAGAECTRAS	8.254	5.686	0.563	N-Myristoylation: Non-consensus
SsCIPK18	9	VRTMVGKGGSNGSGG	8.409	5.686	0.012	N-Myristoylation: Non-consensus
SsCIPK19	2	******MGKIPRLLM	7.509	5.686	0.015	N-Myristoylation: Non-consensus
SsCIPK19	10	KIPRLLMGRGSFAKV	11.621	5.686	0.003	N-Myristoylation: Non-consensus
SsCIPK19	214	GLVRRILCPDPVRRI	1.473	1.079	0.267	S-Palmitoylation: Cluster A
SsCIPK19	275	DPASPMACPMHTSVS	1.631	1.072	0.057	S-Palmitoylation: Cluster C
SsCIPK19	302	VAVQAEPCMRRPKSL	1.425	1.072	0.02	S-Palmitoylation: Cluster C
SsCIPK19	434	LSKDNAECMASISG*	2.652	1.079	0.001	S-Palmitoylation: Cluster A
SsCIPK20	3	*****MVGGGGGGGA	6.937	5.686	0.084	N-Myristoylation: Non-consensus
SsCIPK20	4	****MVGGGGGGGAL	7.373	5.686	0.443	N-Myristoylation: Non-consensus
SsCIPK20	5	***MVGGGGGGGALR	6.292	5.686	0.399	N-Myristoylation: Non-consensus
SsCIPK20	6	**MVGGGGGGGALRR	7.113	5.686	0.494	N-Myristoylation: Non-consensus
SsCIPK20	7	*MVGGGGGGGALRRV	6.276	5.686	0.616	N-Myristoylation: Non-consensus
SsCIPK22a	18	ESWAELPCRAELDCA	2.187	1.079	0.001	S-Palmitoylation: Cluster A
SsCIPK22b	6	**MSASRGISGCEEE	5.71	5.686	0.684	N-Myristoylation: Non-consensus
SsCIPK22b	9	SASRGISGCEEEKTR	12.943	5.686	0.859	N-Myristoylation: Non-consensus
SsCIPK22b	10	ASRGISGCEEEKTRR	1.752	1.072	0.029	S-Palmitoylation: Cluster C
SsCIPK23a	525	STSSTIPCSSSSVGL	1.237	1.072	0.051	S-Palmitoylation: Cluster C
SsCIPK23a	533	SSSSVGLCPSDRITV	1.512	1.072	0.036	S-Palmitoylation: Cluster C
SsCIPK23a	580	DASKNEQCDAEIRRR	1.695	1.079	0.111	S-Palmitoylation: Cluster A
SsCIPK25a	2	******MGEGEAAEV	13.891	5.686	0.001	N-Myristoylation: Non-consensus
SsCIPK25b	9	EDAVAADGKSVLQGR	19.825	5.686	0.471	N-Myristoylation: Non-consensus
SsCIPK28	5	***MVSRGGGARGLL	6.093	5.686	0.271	N-Myristoylation: Non-consensus
SsCIPK28	6	**MVSRGGGARGLLG	8.031	5.686	0.407	N-Myristoylation: Non-consensus
SsCIPK30	3	*****MVGRGGGARG	7.827	5.686	0.217	N-Myristoylation: Non-consensus
SsCIPK30	5	***MVGRGGGARGLL	6.093	5.686	0.271	N-Myristoylation: Non-consensus
SsCIPK30	6	**MVGRGGGARGLLG	8.031	5.686	0.407	N-Myristoylation: Non-consensus
SsCIPK30	380	KCNKLHPCCQEKGSD	1.654	1.072	0.075	S-Palmitoylation: Cluster C
SsCIPK30	381	CNKLHPCCQEKGSDR	1.532	1.072	0.025	S-Palmitoylation: Cluster C
SsCIPK31a	12	SGGQKEKCSSRTKLW	3.858	2.293	0.054	S-Palmitoylation: Cluster B
SsCIPK32	3	*****MAGAAGRKKR	7.983	5.686	0.447	N-Myristoylation: Non-consensus
SsCIPK33	2	******MGKIPRLLM	7.509	5.686	0.015	N-Myristoylation: Non-consensus
SsCIPK33	440	KLVMVKVCKNAGDIT	3.069	2.293	0.674	S-Palmitoylation: Cluster B
SsCIPK33	475	LPEDNGDCMASISR*	2.267	1.079	0.005	S-Palmitoylation: Cluster A
