# Supplementary material for: New insights into the evolution and functional divergence of the CIPK gene family in Saccharum
Source: BMC Genomics. 2020 Dec 7;21:868. doi: 10.1186/s12864-020-07264-9 (PMC7720545; doi:10.1186/s12864-020-07264-9)
Supplement: Supplementary file 4 — Additional file 4: Table S3. List of identified CIPK genes in other plant species. [file 12864_2020_7264_MOESM4_ESM.xls]

## Sheet: CIPK
Supplementary Table S3 List of identified CIPK genes in other species
Species	protein name	GenBank Accession No.	reference/source
Arabidopsis thaliana	AtCIPK01	AAG28776	Kolukisaoglu U , Weinl S , Blazevic D , et al. Calcium Sensors and Their Interacting Protein Kinases: Genomics of the Arabidopsis and Rice CBL-CIPK Signaling Networks[J]. Plant physiology, 2004, 134(1):43-58.
	AtCIPK02	AAF86506
	AtCIPK03	AAF86507
	AtCIPK04	AAG01367
	AtCIPK05	AAF86504
	AtCIPK06	AAF86505
	AtCIPK07	AAK16682
	AtCIPK08	AAK16683
	AtCIPK09	AAK16684
	AtCIPK10	AAK16685
	AtCIPK11	AAK16686
	AtCIPK12	AAK16687
	AtCIPK13	AAK16688
	AtCIPK14	AAK16689
	AtCIPK15	AAK16692
	AtCIPK16	AAF19215
	AtCIPK17	AAK64513
	AtCIPK18	AAK59695
	AtCIPK19	AAK50347
	AtCIPK20	AAK61493
	AtCIPK21	AAK59696
	AtCIPK22	AAL47845
	AtCIPK23	AAK61494
	AtCIPK24	AAK72257
	AtCIPK25	AAL41008
Vitis vinifera	VvCIPK1	FJ901229	Weinl S , Kudla J . The CBL–CIPK Ca2+-decoding signaling network: function and perspectives[J]. New Phytologist, 2009, 184(3):517-528.
	VvCIPK2	FJ901230
	VvCIPK3	FJ901231
	VvCIPK4	FJ901232
	VvCIPK5	FJ901233
	VvCIPK6	FJ901234
	VvCIPK7	FJ901235
	VvCIPK8	FJ901236
	VvCIPK9	FJ901237
	VvCIPK10	FJ901238
	VvCIPK11	FJ901239
	VvCIPK12	FJ901240
	VvCIPK13	FJ901241
	VvCIPK14	FJ901242
	VvCIPK15	FJ901243
	VvCIPK16	FJ901244
	VvCIPK17	FJ901245
	VvCIPK18	FJ901246
	VvCIPK19	FJ901247
	VvCIPK20	FJ901248
Populus	PtCIPK1	DQ997692	Yu Y , Xia X , Yin W , et al. Comparative genomic analysis of CIPK gene family inArabidopsisandPopulus[J]. Plant Growth Regulation, 2007, 52(2):101-110.
	PtCIPK2	DQ997693
	PtCIPK3	DQ997694
	PtCIPK4	DQ997695
	PtCIPK5	DQ997696
	PtCIPK6	DQ997717
	PtCIPK7	DQ997697
	PtCIPK8	DQ997698
	PtCIPK9	DQ997699
	PtCIPK10	DQ997700
	PtCIPK11	DQ997701
	PtCIPK12	DQ997702
	PtCIPK13	DQ997703
	PtCIPK14	DQ997704
	PtCIPK15	DQ997705
	PtCIPK16	DQ997706
	PtCIPK17	DQ997707
	PtCIPK18	DQ997708
	PtCIPK19	DQ997709
	PtCIPK20	DQ997718
	PtCIPK21	DQ997710
	PtCIPK22	DQ997711
	PtCIPK23	DQ997712
	PtCIPK24	DQ997713
	PtCIPK25	DQ997714
	PtCIPK26	DQ997715
	PtCIPK27	DQ997716
Oryza sativa	OsCIPK1	AP002482	Kolukisaoglu U , Weinl S , Blazevic D , et al. Calcium Sensors and Their Interacting Protein Kinases: Genomics of the Arabidopsis and Rice CBL-CIPK Signaling Networks[J]. Plant physiology, 2004, 134(1):43-58.
	OsCIPK2	AP003757
	OsCIPK3	AP003818
	OsCIPK4	AL837528
	OsCIPK5	AP003052
	OsCIPK6	AAAA01000701
	OsCIPK7	AAAA01012457
	OsCIPK8	AP003449
	OsCIPK9	AC104427
	OsCIPK10	AC131175
	OsCIPK11	AP003230
	OsCIPK12	AP003256
	OsCIPK13	AP003052
	OsCIPK14	BX000511
	OsCIPK15	BX000512
	OsCIPK16	AAAA01003250
	OsCIPK17	AAAA01004506
	OsCIPK18	AAAA01001065
	OsCIPK19	AB011967
	OsCIPK20	AAAA01036134/AAAA01006662
	OsCIPK21	AP003749
	OsCIPK22	AAAA01005133
	OsCIPK23	AP003703
	OsCIPK24	AAAA01002034
	OsCIPK25	AAAA01000413
	OsCIPK26	AAAA01001395
	OsCIPK27	CL000365
	OsCIPK28	AAAA01001836
	OsCIPK29	AP003757
	OsCIPK30	AP003256
Zea mays	ZmCIPK1	AC183917	Chen X , Gu Z , Xin D , et al. Identification and characterization of putative CIPK genes in maize[J]. Journal of Genetics and Genomics, 2011, 38(2):0-87.
	ZmCIPK2	AC211735
	ZmCIPK3	AC208356
	ZmCIPK4	AC155580
	ZmCIPK5	AC212232
	ZmCIPK6	AC192360
	ZmCIPK7	AC214498
	ZmCIPK8	AC192147
	ZmCIPK9	AC193998
	ZmCIPK10	AC194314
	ZmCIPK11	AC199809
	ZmCIPK12	AC194246
	ZmCIPK13	AC198503
	ZmCIPK14	AC198226
	ZmCIPK15	AC192593
	ZmCIPK16	AC207235
	ZmCIPK17	AC199623
	ZmCIPK18	AC203432
	ZmCIPK19	AC212049
	ZmCIPK20	AC207322
	ZmCIPK21	AC210308
	ZmCIPK22	AC195996
	ZmCIPK23	AC197488
	ZmCIPK24	AC209015
	ZmCIPK25	AC212903
	ZmCIPK26	AC209329
	ZmCIPK27	AC177921
	ZmCIPK28	AC199201
	ZmCIPK29	AC211735
	ZmCIPK30	AC214352
	ZmCIPK31	AC211454
	ZmCIPK32	AC204746
	ZmCIPK33	AC202070
	ZmCIPK34	AC211686
	ZmCIPK35	AC195386
	ZmCIPK36	AC195386
Sorghum bicolor	SbCIPK01	FJ901220	Weinl S , Kudla J . The CBL–CIPK Ca2+-decoding signaling network: function and perspectives[J]. New Phytologist, 2009, 184(3):517-528.
	SbCIPK02	FJ901218
	SbCIPK03	FJ901215
	SbCIPK04	FJ901197
	SbCIPK05	FJ901205
	SbCIPK06	FJ901211
	SbCIPK07	FJ901219
	SbCIPK08	FJ901227
	SbCIPK09	FJ901200
	SbCIPK10	FJ901223
	SbCIPK11	FJ901222
	SbCIPK12	FJ901212
	SbCIPK13	FJ901224
	SbCIPK14	FJ901203
	SbCIPK15	FJ901221
	SbCIPK16	FJ901202
	SbCIPK17	FJ901204
	SbCIPK18	FJ901209
	SbCIPK19	FJ901198
	SbCIPK20	FJ901208
	SbCIPK21	FJ901210
	SbCIPK22	FJ901216
	SbCIPK23	FJ901201
	SbCIPK24	FJ901226
	SbCIPK25	FJ901206
	SbCIPK26	FJ901217
	SbCIPK27	FJ901199
	SbCIPK28	FJ901207
	SbCIPK29	FJ901228
	SbCIPK30	FJ901214
	SbCIPK31	FJ901213
	SbCIPK32	FJ901225
Saccharum spontaneum	SsCIPK1		this study
	SsCIPK2
	SsCIPK3
	SsCIPK4
	SsCIPK5
	SsCIPK6
	SsCIPK7
	SsCIPK8
	SsCIPK9
	SsCIPK10
	SsCIPK11
	SsCIPK12
	SsCIPK13
	SsCIPK14
	SsCIPK15
	SsCIPK16
	SsCIPK17
	SsCIPK18
	SsCIPK19
	SsCIPK20
	SsCIPK21
	SsCIPK22
	SsCIPK23
	SsCIPK24
	SsCIPK25
	SsCIPK26
	SsCIPK27
	SsCIPK28
	SsCIPK29
	SsCIPK30
	SsCIPK31
	SsCIPK32
	SsCIPK33
	SsCIPK34
	SsCIPK35
	SsCIPK36
	SsCIPK37
	SsCIPK38
	SsCIPK39
	SsCIPK40
	SsCIPK41
	SsCIPK42
	SsCIPK43
	SsCIPK44
	SsCIPK45
	SsCIPK46
	SsCIPK47
	SsCIPK48
Chlorella variabilis	-	XP_005850643.1	Zhu K, Chen F, Liu J, et al.. Evolution of an intron-poor cluster of the CIPK gene family and expression in response to drought stress in soybean [J]. Scientific Reports 2016, 6:28225.
