# Supplementary material for: New insights into the evolution and functional divergence of the CIPK gene family in Saccharum
Source: BMC Genomics. 2020 Dec 7;21:868. doi: 10.1186/s12864-020-07264-9 (PMC7720545; doi:10.1186/s12864-020-07264-9)
Supplement: Supplementary file 5 — Additional file 5: Table S4. Percentage of identity between CIPK proteins in sugarcane was calculated using Clustal Omega. [file 12864_2020_7264_MOESM5_ESM.xlsx]

## Sheet: Sheet1
Supplementary Table S6 Percentage of identity between CIPK proteins in sugarcane was calculated using Clustal Omega
	SsCIPK7a	SsCIPK7b	SsCIPK27a	SsCIPK27b	ScCIPK1	SsCIPK17	SsCIPK30	ScCIPK17	SsCIPK28	ScCIPK9	SsCIPK1	SsCIPK5	SsCIPK8a	SsCIPK8b	SsCIPK12	SsCIPK2b	SsCIPK23b	SsCIPK23c	SsCIPK23a	SsCIPK24	SsCIPK14	ScCIPK3	SsCIPK2a	SsCIPK32	ScCIPK8	SsCIPK20	ScCIPK7	SsCIPK4a	SsCIPK9	SsCIPK4b	SsCIPK4d	SsCIPK4c	SsCIPK4e	SsCIPK13	SsCIPK19	SsCIPK33	SsCIPK18	SsCIPK16	SsCIPK26	SsCIPK29a	SsCIPK29b	SsCIPK11	SsCIPK25a	SsCIPK25b	SsCIPK31a	ScCIPK15	SsCIPK31b	SsCIPK22a	SsCIPK22b
SsCIPK7a
SsCIPK7b	98.84
SsCIPK27a	45	44.55
SsCIPK27b	39.73	39.25	86.27
ScCIPK1	36.04	36.16	35.64	35.79
SsCIPK17	37.18	37.18	36.83	32.66	99.19
SsCIPK30	35.34	35.34	35.19	32.64	73.45	73.04
ScCIPK17	36.73	36.73	36.27	32.55	73.71	73.3	98.62
SsCIPK28	35.87	35.87	34.44	30.19	71.01	71.2	98.31	97.71
ScCIPK9	39.34	39.34	39.29	36.89	46.15	48.6	42.96	44.84	44.42
SsCIPK1	38.94	38.94	39.55	37.22	46.15	48.6	43	44.86	44.44	99.33
SsCIPK5	39.3	39.3	38.61	37.95	43.65	46.29	43.21	43.28	42.74	99.05	99.29
SsCIPK8a	38.56	38.56	36.72	33.24	46.51	47.95	45.04	47	45.99	65.91	65.62	65.16
SsCIPK8b	39.09	39.09	38.14	34.69	46.51	48.72	45.26	47.11	46.21	66.51	66.36	65.78	100
SsCIPK12	39.05	39.05	37.22	33.8	46.51	48.17	45.04	47	45.99	65.91	65.62	65.16	94.12	100
SsCIPK2b	34.5	34.19	33.65	32.58	43.12	41.95	39.2	40.29	39.13	56.23	56.94	56.39	53.35	54.62	53.35
SsCIPK23b	38.07	38.07	36.34	33.53	47.32	48.7	43.42	45.18	43.89	65.28	65.36	64.46	67.21	67.21	67.21	64.18
SsCIPK23c	39.89	39.89	37.74	33.43	49.18	50.26	45.16	46.95	45.95	67.09	66.92	66.31	69.42	69.42	69.42	64.8	97.25
SsCIPK23a	39.34	39.34	37.37	33.82	46.24	47.76	43.33	44.77	43.53	64.69	64.77	63.86	65.17	65.17	65.17	60.38	91.47	92.75
SsCIPK24	39.09	39.09	37.63	33.82	47.65	48.95	43.73	45.22	43.95	67.43	67.51	66.75	68.11	68.11	68.11	62.1	91.9	92.75	95
SsCIPK14	38.07	38.07	35.79	32.38	46.31	47.22	44.72	45.79	44.94	61.54	62.39	61	63.09	63.86	63.09	67.71	70.67	72.18	69.39	72.15
ScCIPK3	38.23	38.23	36.36	33.33	46.31	46.88	44.12	44.76	44.09	62.98	63.82	63.01	64.14	64.85	64.14	83.76	73.04	74.75	72.17	74.49	79.24
SsCIPK2a	33.44	33.44	33.33	30.74	43.41	44.61	42.11	41.89	40.82	61.47	62.54	61.47	60.22	62.39	58.53	81.71	72.38	74.52	71.88	75.07	77.93	99.44
SsCIPK32	36.31	36.31	33.92	30.82	42.61	43.8	41.73	42.78	41.34	55.18	55.15	55.11	54.94	55.08	54.94	45.39	54.74	56.36	53.71	55.7	50.77	52.19	49.2
ScCIPK8	37.4	37.15	34.45	31.1	44.9	46.19	44.17	43.88	42.82	55.91	55.66	54.81	55.46	55.83	55.46	49.43	56.61	58.44	54.73	56.75	53.06	54.98	53.12	60.76
SsCIPK20	37.47	37.19	34.44	31.49	46.77	46.33	43.97	43.91	42.47	55.11	54.59	53.58	55.69	56.25	55.69	49.35	57.54	57.71	57.04	57.04	53.12	53.98	51.6	60	97.28
ScCIPK7	41.88	42.03	40.51	35.53	38.2	38.31	38.56	39.27	36.69	40	39.81	39.65	41.27	41.97	41.51	36.09	42.37	43.8	42.55	43.58	41.94	39.95	39.34	35.52	36.36	36.03
SsCIPK4a	39.26	39.45	35.78	28.83	33.07	34.29	34.58	35.67	35.28	36.36	36.16	35.67	37.64	38.4	37.92	32.62	38.84	40.19	39.08	40.29	39.27	36.9	36.81	31	33.81	33.12	99.17
SsCIPK9	38.87	38.74	34.54	28.46	31.91	34.35	34.18	34.88	34.15	35.78	35.56	34.49	37.17	37.99	37.46	31.82	39.12	40.64	39.76	40.56	38.97	37.84	36.39	31.38	34.94	34.95	75.23	75.53
SsCIPK4b	40.71	40.61	39.85	35.63	38.94	38.74	39.53	40.1	37.66	41.49	41.63	40.97	43.87	44.47	43.87	37.2	43.45	44.71	44.82	45.87	43.91	42.99	41.74	38.46	39.28	39.47	77.46	76.82	89.58
SsCIPK4d	40.71	40.61	39.85	35.34	38.63	38.5	39.28	39.61	37.14	41.01	41.15	40.71	43.4	43.99	43.4	37.2	43.45	44.71	44.82	45.87	44.39	42.99	41.74	37.64	38.8	38.95	77	76.26	89.88	97.92
SsCIPK4c	42.71	42.59	39.79	34.86	40.13	39.7	40.59	41.22	38.38	41.27	41.06	40.7	44.42	45.29	44.67	40	45.41	44.44	46.17	46.17	44.22	43.75	42.31	40.06	40.61	40.11	78.96	78.87	99.04	93.64	92.91
SsCIPK4e	42.09	41.98	39.69	35.16	38.94	38.8	39.33	40	37.21	40.67	40.48	40.1	43.74	44.23	43.97	37.92	43.45	44.71	44.82	45.87	43.71	43.36	42.17	38.08	39.09	39.27	78.5	78.33	95.82	94.42	93.49	99.02
SsCIPK13	42.93	42.82	39.74	35.28	41.02	40.36	41.05	41.67	38.78	41.71	41.49	41.16	44.92	45.83	45.18	39.14	45.43	45.6	46.48	46.48	43.96	43.22	41.58	40.54	41.56	40.82	78.03	77.74	96.73	93.02	92.02	98.49	97.75
SsCIPK19	33.52	33.43	33.99	31.92	35.81	37.14	37.09	36.27	35.36	37.76	37.76	37.23	40.66	40.66	40.66	34.19	40	41.88	39.34	40.15	39.03	40.2	36.66	37.78	38.58	38.46	36.29	32.61	30.65	35.86	36.13	36.59	35.6	36.57
SsCIPK33	36.87	36.78	35.55	31.88	37.43	39.05	39.35	38.48	37.53	39.58	39.81	39.45	42.92	42.92	42.92	35.82	41.19	42.49	41.03	41.55	40.75	41.12	39.05	38.95	41.03	39.9	39.52	35.51	35.26	38.66	38.42	40.76	39.38	40.57	87.95
SsCIPK18	46.31	46.31	42.51	39.06	38.94	39.72	38.73	39.39	38.42	43.28	43.54	42.89	46.24	47.27	46.24	39.03	46.03	48.22	45.31	46.08	42.76	44.37	41.5	40.1	41.5	42.11	43.09	40.11	39.3	45.07	44.84	45.3	44.47	45.2	44.01	45.97
SsCIPK16	44.2	44.2	41.13	38.61	41.74	43.09	42.79	43.74	43	47.8	47.81	47.17	50.33	51.98	50.66	44.51	50.59	51.65	50.23	51.29	47.24	50	46.91	42.59	43.95	44.58	44.68	40.56	39.58	46.1	45.63	46.15	45.26	46.58	45.99	47.4	58.3
SsCIPK26	45.52	45.52	44.44	42	42.73	44.68	42.96	43.78	43.17	48.5	48.51	47.92	49.56	50.57	50.11	42	50.35	51.65	45.82	49.65	46.9	49.54	45.61	42.16	43.54	44.92	45.11	41.88	40.36	46.04	45.8	46.19	45.45	46.63	43.59	45.82	59.51	77.26
SsCIPK29a	46.89	46.89	45.69	42	44.97	46.55	44.56	45.34	44.79	50.98	50.98	50.52	52.72	53.9	53.29	45.94	52.08	51.65	51.83	52.08	49.39	52.2	48.62	45.13	46.7	45.62	46.85	43.77	42.72	47.34	47.09	46.19	46.46	47.12	44.64	47.15	61.82	77.82	99.79
SsCIPK29b	45.52	45.52	44.44	42	43.75	45.52	43.56	44.37	43.78	48.5	48.51	47.92	50.11	51.15	50.66	43.44	50.35	51.65	49.2	50	47.13	49.77	45.89	42.6	43.91	44.92	45.11	41.88	40.43	46.04	45.8	46.19	45.45	46.63	43.69	45.92	59.43	77.51	98.21	100
SsCIPK11	40.1	40	38.85	35.41	42.09	41.12	41.09	40.47	39.8	44.7	44.5	44.15	43.92	44.52	43.92	41.5	47.17	48.72	47.82	48.02	44.72	46.45	45.69	42.75	43.74	44.81	44.13	40.78	37.69	45.73	45.73	46	44.58	46.17	37.09	39.95	45.81	47.09	48.12	50.59	48.55
SsCIPK25a	43.22	43.22	42.42	38.29	40.66	42.45	40	41.57	40.45	49.07	49.08	47.79	47.71	48.26	47.71	44.48	49.29	50	48.48	50.47	47.34	47.93	44.77	46.32	44.44	44.02	45.54	42.46	38.74	43.84	43.84	44.5	43.87	44.39	40.25	42.33	46.53	50.23	52.07	54.17	52.3	47.84
SsCIPK25b	43.07	43.07	43.4	39.37	39.51	40.95	38.29	39.95	38.73	46.74	46.53	45.32	45.83	46.26	45.83	42.9	46.56	47.29	45.77	47.28	43.82	44.42	40.88	43.77	43.49	43.26	46.46	43.26	39.82	44.29	44.29	45.48	44.31	45.64	37.5	39.34	45.7	48.84	50.12	51.84	50.12	48.05	73.09
SsCIPK31a	39.7	39.7	37.5	35.53	39.08	39.86	38.4	38.16	37.08	45.75	45.54	45.34	49.55	50.82	48.78	41.98	48.55	50.26	47.88	49.64	46.6	49.65	45.33	40.89	41.59	41.56	39.81	35.53	32.84	41.59	40.87	41.37	41.2	41.19	40.66	43.16	44.87	47.27	48.75	50.73	48.85	43.12	47.32	46.12
ScCIPK15	40.85	40.85	38.42	35.73	41.87	43.06	39.29	40.1	39.24	48.03	48.03	46.44	52.89	52.89	52.89	45.24	49.76	51.54	48.96	50.47	48.84	51.74	48.39	42.26	43.62	43.48	39.52	35.51	33.94	41.63	40.91	41.37	40.91	41.19	40.7	42.96	47.15	49.31	49.89	51.94	50	44.8	48.39	46.87	97.7
SsCIPK31b	41.1	41.1	38.68	36.02	41.57	42.82	39.55	40.33	39.49	48.03	48.03	46.44	52.66	52.66	52.66	45.24	49.76	51.54	49.19	50.7	48.6	51.51	48.09	42.26	43.39	43.22	39.76	35.51	33.94	41.63	40.91	41.37	40.91	41.19	40.95	43.19	47.61	49.77	50.34	52.43	50.46	44.57	48.62	47.1	98.39	98.88
SsCIPK22a	42.79	42.79	39.5	36.16	41.3	43.49	39.56	40.89	39.75	48.96	48.73	47.42	44.25	48.74	44	44.35	49.65	50.64	47.42	50	46.88	49.43	44.51	42.34	43.94	43.77	43.97	40	35.73	43.13	42.89	43	42.99	42.6	38.6	40.42	46.34	49.34	49.67	51.64	49.56	45.45	50.46	50.57	54.58	59.37	59.59
SsCIPK22b	42.79	42.79	39	35.88	41.3	43.49	39.8	40.89	40	48.72	48.5	47.17	45.87	48.97	45.35	44.35	49.65	50.64	47.42	50	46.65	49.43	44.51	42.34	44.16	44.02	43.97	40	35.73	43.13	42.89	43	42.99	42.6	38.85	40.65	46.12	49.56	49.67	51.64	49.56	45.68	50.46	50.34	54.14	59.14	59.37	96.75
SsCIPK22c	44.16	44.16	40.58	37.69	42.9	45.27	41.47	42.68	41.69	50.25	50.25	48.7	51.22	51.22	51.22	47.06	51.6	51.84	50.86	51.6	48.65	52.33	49.37	45.1	46.19	44.88	44.75	40.96	39.14	44.72	44.22	44.53	44.22	44.15	39.47	41.56	49.52	52.04	51.44	52.35	51.32	46.79	51.94	51.82	58.64	59.62	59.86	98.11	99.05
ScCIPK11	41.81	41.81	39.13	35.36	40.87	42.69	38.54	39.81	38.97	50.58	50.58	48.89	50.8	50.8	50.8	44.41	50.47	51.03	46.17	51.76	49.77	51.98	47.79	42.82	43.91	44.22	43.68	39.89	37.17	45.08	44.36	45.29	44.6	45.19	39.2	40.88	47.17	50.93	47.61	53.64	51.37	45.09	51.61	50.58	59.63	60.95	61.17	78.26	78.7
SsCIPK15	40.8	40.8	38.96	35.29	40.29	41.46	37.77	39.17	38.2	50.12	49.89	48.41	49.33	50.68	48.8	43.61	50.35	50.9	44.17	51.87	48.85	51.14	45.66	42.6	44.19	44.16	42.62	38.72	36	44.13	43.43	44.31	43.76	44.19	39.2	40.88	46.36	49.33	47.21	53.12	50.68	45.27	50.91	50.23	59.02	62.08	62.3	77.57	77.99
ScCIPK5	41.46	41.46	39.54	36.99	41.89	43.53	40.74	41.69	40.45	51.63	51.86	51.72	54.02	54.02	54.02	46.92	51.29	52.43	49.66	51.88	49.77	52.68	50.59	46.19	46.19	44.39	45.56	42.69	41.72	46.27	45.54	47.31	45.78	47.52	42.49	45.2	51.48	55.99	55.88	58.7	56.52	49.55	55.79	52.67	54.52	55.58	55.58	55.16	54.93
SsCIPK21	41.46	41.46	39.54	36.99	40.82	42.66	40.34	41.3	40.05	51.86	52.09	51.97	54.27	54.27	54.27	46.55	51.29	52.43	46.96	51.88	49.77	52.68	50.59	46.44	46.17	44.62	45.67	42.82	41.27	46.38	45.65	47.44	45.89	47.64	42.71	45.41	51.72	56.25	53.19	58.98	56.78	49.77	56.05	52.91	54.78	55.84	55.84	55.19	54.97
SsCIPK10	41.85	41.85	37.91	36.02	42.55	43.51	41.67	42.58	42.13	52.72	52.59	51.63	56.81	56.81	56.81	50.61	54.14	54.48	54.85	55.79	53.55	57.45	54.49	47.99	47.52	45.41	44.69	42.2	42.77	46.84	45.87	47.33	47.09	47.53	40.83	43.23	50.93	56.71	54.06	55.18	53.7	48.39	52.11	50.59	57.78	59.12	59.35	58.94	59.17
SsCIPK6	39.05	39.05	35.98	34.45	41.59	42.49	38.48	39.39	37.93	46.76	46.54	45.83	47.53	48.62	47.53	40.9	48.58	49.49	41.74	49.41	47	47.71	43.59	42.37	43.45	43.04	39.86	36.24	34.9	40.66	40.43	41.9	41	42.24	39.54	40.61	47.15	49.23	44.4	50.35	47.76	43.11	45.98	44.8	49.89	52.28	52.74	51.41	51.19
ScCIPK10	39.65	39.65	37.18	35.17	41.9	43.83	39.69	40.48	39.13	49.06	49.06	48.25	49.77	49.77	49.77	43.47	48.46	49.36	49.41	50.12	49.29	49.88	47.01	43.01	44.92	43.08	41.16	37.68	36.59	41.61	41.36	42.56	42.09	43.19	40.72	41.23	50.69	52.31	50.35	52.06	50.23	46.1	48.94	47.41	54.01	54.84	55.3	55.73	55.5
SsCIPK3	38.77	38.77	36.21	34.17	42.51	43.47	39.39	40.29	38.83	48.83	48.6	48.01	48.75	50.35	47.57	43.11	49.05	49.74	49.76	50.47	48.83	49.07	44.41	43.55	44.94	43.04	41.05	37.61	36.2	41.63	41.39	41.9	42.21	42.49	41.19	41.67	48.67	49.67	48.65	50	48.54	45.35	48.72	47.07	51.43	55.09	55.56	53.23	52.79
[truncated: 9 more columns]
